# Supplementary material for: Variable characteristics overlooked in human K-562 leukemia cell lines with a common signature
Source: Sci Rep. 2024 Apr 26;14:9619. doi: 10.1038/s41598-024-60271-8 (PMC11053119; doi:10.1038/s41598-024-60271-8)
Supplement: Supplementary file 2 — Supplementary Table 11. [file 41598_2024_60271_MOESM2_ESM.xlsx]

## Sheet: Table S11A
Table S11A. Top 100 genes with high expression levels that are common to the three K-562 sublines.
ID	RCB0027	RCB1635	RCB1897	KU812	Chromosome	StartPos
ACTB	11.78	11.71	12.29	13.69	chr7	5567735
ACTG1	11.13	12.27	11.23	12.37	chr17	79479060
ANP32B	10.67	10.46	11.23	8.36	chr9	100760882
ARF1	10.14	10.41	10.85	9.9	chr1	228285049
ATIC	10.56	10.13	10.34	8.59	chr2	216198093
ATP1A1	10.27	9.91	10.02	8.68	chr1	116932952
ATP5L	10.26	10.22	10.54	10.05	chr11	118277723
BTF3	10.7	10.53	10.73	9.18	chr5	72798313
CALR	11.53	11.48	11.15	11.2	chr19	13050922
CLIC1	10.99	10.61	10.67	10.15	chr6	31701627
CLTC	10.87	10.83	11.16	10.49	chr17	57760509
EEF1A1	13.73	13.63	12.89	13.33	chr6	74227586
EEF1G	11.38	10.99	10.46	11.33	chr11	62334946
EEF2	13.01	12.71	12.6	13.05	chr19	3982340
EIF1	11.22	11.48	10.34	10.3	chr17	39846340
EIF2S3	10.87	10.93	10.42	8.45	chrX	24075546
EIF3E	10.98	11.38	10.69	11.36	chr8	109241336
EIF4A1	10.69	10.77	11.39	10.74	chr17	7480395
EIF5A	10.77	10.23	11.7	11.04	chr17	7214410
ENO1	11.68	11.56	11.7	11.11	chr1	8934895
EWSR1	10.02	9.9	10.36	9.98	chr22	29674119
FTH1	12.4	12.58	11.83	12.26	chr11	61732877
FTL	11.05	11.59	9.84	11.99	chr19	49468837
GAPDH	13	13.32	13.18	12.94	chr12	6646138
GNB2L1	12.78	12.6	12.74	12.24	chr5	180665163
H2AFZ	10.85	10.2	11.38	9.51	chr4	100869608
HBE1	10.13	11.45	10.56	2.41	chr11	5289792
HBG1	11.66	11.92	11.25	10.58	chr11	5269617
HBG2	13.9	14.26	13.58	12.76	chr11	5275694
HBZ	11.19	12.31	12.27	0	chr16	202903
HDLBP	9.82	10.42	10.24	9.32	chr2	242194881
HIST1H3B	11.12	9.95	10.76	10.24	chr6	26031913
HMGB2	10.88	10.24	10.63	10.5	chr4	174253365
HNRNPL	10.06	9.91	10.2	9.95	chr19	39329142
HSP90AB1	11.34	10.95	11.18	10.49	chr6	44221083
HSP90B1	11.46	10.45	10.46	9.77	chr12	104325345
HSPD1	10.45	10.32	11.58	9.21	chr2	198354982
MALAT1	12.5	11.33	11.97	11.53	chr11	65270414
NPM1	11.36	11.58	11.84	10.74	chr5	170818763
PABPC1	10.96	11.35	11	12.35	chr8	101730402
PCBP2	11.7	11.82	11.5	10.53	chr12	53849671
PIM1	11.66	10.64	10.93	10.81	chr6	37139242
PPA1	10.24	10.03	9.94	7.57	chr10	71969409
PTMA	11.22	11.44	12.15	12.61	chr2	232573357
RMRP	11.93	12.12	11.15	12.63	chr9	35657863
RPL10A	10.22	10.13	10.02	10.14	chr6	35436730
RPL11	13.9	13.92	14.12	13.32	chr1	24019136
RPL12	10.75	10.85	10.15	10.7	chr9	130211891
RPL15	11.69	11.39	10.94	10.68	chr3	23959404
RPL18	10.85	11.06	10.04	11.45	chr19	49119346
RPL18A	10.91	10.69	10.77	11.95	chr19	17972190
RPL19	11.11	11.26	11.12	10.71	chr17	37359277
RPL21	11.11	10.71	10.64	10.51	chr13	27829429
RPL23	11.32	11.23	10.75	11.41	chr17	37006625
RPL26	11.09	10.89	11.32	9.24	chr17	8280905
RPL27	12.87	12.55	12.46	11.97	chr17	41150825
RPL27A	11.98	11.96	11.3	11.48	chr11	8705596
RPL28	10.43	10.45	10.38	11.79	chr19	55897970
RPL29	11.73	11.51	11.23	10.63	chr3	52028059
RPL3	10.9	11.17	10.8	10.88	chr22	39711502
RPL30	11.1	10.75	10.92	11.54	chr8	99054960
RPL35	10.75	10.66	11.31	9.69	chr9	127620259
RPL36	10.53	10.7	10.44	10.14	chr19	5691401
RPL37A	11.5	11.21	11.23	9.47	chr2	217364703
RPL38	10.57	10.02	10.77	10.41	chr17	72200283
RPL4	13.07	13.59	13.1	13.57	chr15	66795443
RPL5	11.39	11.02	11.38	11.36	chr1	93301866
RPL6	11.78	11.51	11.68	9.91	chr12	112843155
RPL7	11.87	11.73	12.06	12.13	chr8	74204526
RPL7A	11.04	10.49	10.43	8.19	chr9	136217874
RPLP0	11.14	11.42	10.93	10.93	chr12	120634618
RPLP2	12.42	13.25	12.59	12.2	chr11	809993
RPPH1	10.73	12.23	12.17	12.16	chr14	20811418
RPS10	11.64	11.09	11.57	11.34	chr6	34392564
RPS11	12.84	13.39	12.33	12.25	chr19	50000801
RPS12	11.09	12.15	11.41	10.98	chr6	133136114
RPS13	12.56	12.12	11.82	11.6	chr11	17096692
RPS15	11.28	11.22	11.53	11.79	chr19	1440165
RPS16	11.04	11.56	9.88	11.4	chr19	39924319
RPS2	11.16	11.54	10.33	11.06	chr16	2012180
RPS21	9.97	10.38	9.96	8.09	chr20	60962666
RPS23	12.15	11.89	11.89	10.45	chr5	81572003
RPS25	10.83	10.55	10.67	10.11	chr11	118888680
RPS28	10.44	10.73	10.04	11.66	chr19	8386866
RPS3	11.24	11.47	11.11	11.53	chr11	75110585
RPS3A	11.32	11.49	11.3	10.02	chr4	152025345
RPS4X	11.89	11.64	10.98	11.45	chrX	71495473
RPS6	12.53	12.11	11.24	11.39	chr9	19378847
RPS8	12.31	12.17	12.07	12.04	chr1	45242358
SET	10.75	10.93	10.91	9.93	chr9	131455232
SLC2A1	10.18	10.95	10.07	9.5	chr1	43396437
SNRPD1	10.48	10.23	10.62	9.77	chr18	19192325
SRP14	10.09	10.44	11.17	10.38	chr15	40330484
TPT1	10.76	11.06	10.33	11.19	chr13	45913642
TUBA1B	10.5	10.31	11.46	11.96	chr12	49523452
TUBA1C	10.58	10.37	11.63	10.8	chr12	49658940
TUBB	9.87	10.08	10.41	12.09	chr6	30690749
UBE2L3	10.91	10.75	11.25	8.96	chr22	21947219
UQCRQ	9.9	9.89	10.27	6.12	chr5	132202648
YWHAE	11.25	10.46	11.24	10.52	chr17	1264480

## Sheet: Table S11B
Table S11B. Down-regulated genes in all three K-562 sublines.
ID	RCB0027	RCB1635	RCB1897	KU812	Chromosome	StartPos
CD34	0	0	0	9.4	chr1	208070870
GCSAML	0	0	2.04	7.49	chr1	247737444
NID1	0.19	0	0	7.15	chr1	236195852
IL1B	0.19	0	0	7.52	chr2	113588046
CPA3	0	0	0.47	8.4	chr3	148586751
GPX1	1.8	1.01	1.56	7.75	chr3	49395156
CD38	0	0	0	7.46	chr4	15826532
HIST1H3I	0	0.42	0	10.71	chr6	27839713
HIST1H3C	1.07	0.42	1.12	10.54	chr6	26045856
HIST1H3G	0.63	0	0.47	9.49	chr6	26271356
HIST1H2BM	1.41	1.59	1.74	8.49	chr6	27783086
MEST	0.5	0	0	8.73	chr7	130136999
MTSS1	0.35	1.01	0.47	8.82	chr8	125579313
FAM213A	0.35	0.42	1.12	7.21	chr10	82185641
HBB	1.07	2.01	1.56	10.94	chr11	5247923
PLXNC1	0.87	2.23	0.47	7.54	chr12	94620381
PPP1R13B	0.5	1.42	0	7.19	chr14	104212794
MCTP2	0	0	0	7.29	chr15	95013614
ANPEP	1.25	1.88	1.74	7.11	chr15	90342702
CDH1	0	0	0	8.91	chr16	68849559
ITGA2B	1.62	2.01	0.47	9.09	chr17	42458358
TP53	0.87	2.33	1.12	8.65	chr17	7578512
SLFN11	0.35	0	0	7.47	chr17	33694010
RAB37	0.35	0.42	0	7.02	chr17	72736906
SPINT2	1.33	2.33	1.12	7.84	chr19	38774340
UBE2C	0.87	1.01	1.35	7.47	chr20	44443049
TIMP3	0.35	0	0	8.37	chr22	33245484
MFNG	0	0	0	7.94	chr22	37876764
CSF2RB	0	0	1.35	7.39	chr22	37326819
WAS	0.35	1.23	1.35	7.4	chrX	48542717

## Sheet: Table S11C
Table S11C. Up-regulated genes in RCB0027.
ID	RCB0027	RCB1635	RCB1897	1635 vs 0027 FC	1897 vs 0027 FC	Chromosome	StartPos
ARHGEF6	5.28	2.75	1.74	-5.8	-11.7	chrX	135825821
ASS1	8.23	3.6	4.01	-24.88	-18.64	chr9	133355801
CT45A5	6.62	0	0	-98.04	-98.04	chrX	134947467
DAB2	6.65	2.13	0.47	-22.98	-72.17	chr5	39373447
DHRS2	6.19	1.23	2.5	-31.03	-12.85	chr14	24113648
EPHB6	7	4.45	4.58	-5.87	-5.36	chr7	142568367
MLF1	5.25	2.89	2.85	-5.14	-5.27	chr3	158289077
PGR	5.12	0	0	-34.68	-34.68	chr11	100933384
PRDM9	6.35	3.18	0	-8.98	-81.47	chr5	23510036
ROBO1	5.1	2.67	0	-5.39	-34.4	chr3	78766920
SYTL5	5.78	0.42	0.47	-41.15	-39.58	chrX	37969680
TENM1	5.79	1.75	0	-16.51	-55.38	chrX	123637492
TXNIP	7.94	3.64	2.5	-19.75	-43.38	chr1	145440689

## Sheet: Table S11D
Table S11D. Down-regulated genes in RCB0027.
ID	RCB0027	RCB1635	RCB1897	1635 vs 0027 FC	1897 vs 0027 FC	Chromosome	StartPos
AIF1L	3.57	7.48	6.16	14.97	6.02	chr9	133993241
C7orf29	0.98	7.08	5.09	68.94	17.31	chr7	150028966
CA2	1.41	5.8	6.14	21.02	26.56	chr8	86385945
CPVL	0	5.85	5.68	57.5	51.12	chr7	29035466
FRMD4A	1.91	5.62	6.35	13.05	21.65	chr10	13705474
HDGFRP3	4.15	6.58	7.95	5.4	13.95	chr15	83826695
LCP1	0.5	7.02	8.01	91.81	182.6	chr13	46722510
LIPH	1.25	6.29	6.27	32.92	32.41	chr3	185251360
RELN	1.86	6.39	5.39	23.21	11.54	chr7	103141318

## Sheet: Table S11E
Table S11E. Up-regulated genes in RCB1635.
ID	RCB0027	RCB1635	RCB1897	0027 vs 1635 FC	1897 vs 1635 FC	Chromosome	StartPos
ARHGDIB	0.63	6.75	2.04	-69.13	-26.12	chr12	15102788
CRYAB	2.51	6.11	2.85	-12.11	-9.55	chr11	111779581
F8	2.58	5.63	0.47	-8.28	-35.59	chrX	154194313
MT1F	0.63	5.8	1.74	-35.97	-16.76	chr16	56692612
MT1X	4.98	8.67	3.42	-12.83	-37.89	chr16	56717100
PDGFA	2.93	6.11	1.74	-9.04	-20.7	chr7	540845
RGCC	1.25	5.76	1.12	-22.75	-25	chr13	42042940
SNCA	2.58	5.2	0	-6.14	-36.65	chr4	90756733
UTRN	4.66	7.19	0	-5.76	-145.63	chr6	145069620
VENTX	1.25	5.04	0	-13.85	-32.95	chr10	135053227

## Sheet: Table S11F
Table S11F. Down-regulated genes in RCB1635.
ID	RCB0027	RCB1635	RCB1897	0027 vs 1635 FC	1897 vs 1635 FC	Chromosome	StartPos
CA1	5.17	1.42	5.33	13.39	15	chr8	86249229
ENAH	6.65	2.43	8.45	18.74	65.2	chr1	225718300
KIF1A	5.94	1.01	7.01	30.45	64.12	chr2	241664759
LONRF3	5.73	2.67	6.71	8.29	16.41	chrX	118116829
OR51B5	6.79	2.51	5.36	19.37	7.18	chr11	5367061
RCN1	5.42	1.01	5.23	21.25	18.68	chr11	32122096
TEX15	6.17	3.01	6.28	8.92	9.66	chr8	30695453
ZNF91	6.66	0.74	6.12	60.41	41.7	chr19	23557539

## Sheet: Table S11G
Table S11G. Up-regulated genes in RCB18971
ID	RCB0027	RCB1635	RCB1897	1635 vs 1897 FC	0027 vs 1897 FC	Chromosome	StartPos
ACP5	0	1.23	5.53	-19.64	-46.07	chr19	11686040
ALDH1A2	3.26	3.23	9.16	-60.64	-59.69	chr15	58302919
BARX1	0	0.42	6.38	-62.4	-83.36	chr9	96714514
C5orf25	3.3	4.9	7.27	-5.16	-15.71	chr5	175740785
DOCK2	0.35	0.42	5.15	-26.63	-27.88	chr5	169472851
DSP	0	0	5.87	-58.5	-58.5	chr6	7570736
ENC1	0.19	2.23	5.66	-10.79	-44.58	chr5	73932225
HEPACAM2	0.98	2.6	7.53	-30.63	-94.18	chr7	92844973
HIST1H1B	0	1.42	6.63	-37.02	-99.29	chr6	27834709
HIST1H2AL	0	1.42	5.89	-22.1	-59.28	chr6	27833109
KRT10	1.25	2.75	5.62	-7.32	-20.66	chr17	38976615
LOC202181	1.07	1.88	5.3	-10.69	-18.76	chr5	177053474
MS4A3	3.57	2.01	7.27	-38.45	-13.01	chr11	59829978
MS4A4A	2.44	0.42	7.26	-115.03	-28.37	chr11	60073581
NEFH	3.03	0.74	5.83	-34.04	-6.96	chr22	29881729
NPY1R	0	0.42	5.6	-36.23	-48.4	chr4	164246810
OPTN	3.83	3.98	6.39	-5.3	-5.88	chr10	13160989
PBX1	0.19	0	6.47	-88.8	-78.03	chr1	164789354
PIK3AP1	0.35	2.51	6.42	-15.01	-67.16	chr10	98376418
PLOD2	0	1.23	6.03	-27.93	-65.49	chr3	145788588
PLTP	1.48	1.42	5.32	-14.86	-14.26	chr20	44533634
PROX1	0	0	7	-127.65	-127.65	chr1	214184943
PSMB9	0.19	1.23	6.28	-33.06	-68.13	chr6	32825813
RAB32	1.91	0	5	-32.08	-8.53	chr6	146870758
SDC2	0.5	1.42	8.59	-143.78	-272.72	chr8	97605770
SLC16A9	3.54	3.18	6.28	-8.59	-6.7	chr10	61432620
TAP1	1.48	2.67	5.39	-6.55	-14.96	chr6	32816779
TSPYL5	0	0	5.57	-47.62	-47.62	chr8	98289251

## Sheet: Table S11H
Table S11H. Down-regulated genes in RCB1897.
ID	RCB0027	RCB1635	RCB1897	1635 vs 1897 FC	0027 vs 1897 FC	Chromosome	StartPos
ANTXR2	7.33	6.97	4.05	7.6	9.72	chr4	80898811
APOL1	6	6.09	2.93	8.98	8.44	chr22	36657702
C10orf128	7.94	6.24	1.12	34.78	113.51	chr10	50374953
CASP4	5.4	5.78	1.35	21.46	16.55	chr11	104821742
CAV2	6.78	7.73	4.46	9.64	5.01	chr7	116140440
CD3D	6.45	5.1	0.47	24.69	62.83	chr11	118210507
CD69	7.64	7.63	3.66	15.65	15.75	chr12	9907801
CFH	8.77	7.25	4.41	7.19	20.63	chr1	196706109
COTL1	6.61	6.84	4.08	6.77	5.77	chr16	84651116
DNAJC12	5.65	5.97	3.07	7.46	5.98	chr10	69565487
DOCK11	6.03	6.77	2.29	22.31	13.4	chrX	117731406
ECE1	6.05	5.25	2.69	5.9	10.29	chr1	21563283
FAM122B	6.5	6.23	0	74.99	90.45	chrX	133927851
FAM171A1	5.77	5.36	1.56	13.94	18.54	chr10	15258067
FERMT3	6.18	5.53	0.47	33.17	52.1	chr11	63987233
FYN	5.08	5.2	2.04	8.92	8.21	chr6	112017600
GAB1	7.24	6.86	3.42	10.83	14.14	chr4	144354777
GALNT1	5.58	6.09	2.93	8.98	6.28	chr18	33263536
GMFG	5.4	5.57	0.83	26.68	23.71	chr19	39826085
HPRT1	5.5	5.56	2.4	8.93	8.56	chrX	133594297
IGFBP2	6.08	5.88	1.35	23.04	26.55	chr2	217526660
IGSF3	5.04	5.59	2.69	7.47	5.11	chr1	117156771
KRT19	6.9	8	4.27	13.25	6.21	chr17	39680673
LOC730101	5.13	5.01	1.9	8.68	9.4	chr6	52530171
MAGEB2	5.68	5.44	0	43.38	51.24	chrX	30233740
MBOAT2	6.49	5.79	1.12	25.46	41.37	chr2	9008611
NMU	5.2	5.99	1.74	19.08	11.03	chr4	56461465
NPC2	5.9	6.25	3.31	7.68	5.99	chr14	74946911
P4HA1	5.78	6.55	3.31	9.41	5.55	chr10	74804759
PAK1	6.26	6.18	1.9	19.53	20.57	chr11	77034338
PFKFB4	5.14	6.01	2.6	10.62	5.82	chr3	48587582
PLP2	6.19	5.43	0	43.04	73.19	chrX	49030737
PRSS8	5.26	5.4	0.83	23.84	21.54	chr16	31144206
PTK2B	5.33	6.47	2.4	16.83	7.62	chr8	27277472
RNF213	5.51	5.13	2.17	7.78	10.17	chr17	78268776
S100P	6.37	6.69	1.35	40.29	32.49	chr4	6695682
SDC3	5.36	5.52	1.35	17.91	16.12	chr1	31346157
SLC4A1	5.57	6.82	0.83	63.78	26.82	chr17	42336590
SRGN	6.23	6.98	1.12	58.38	34.56	chr10	70856878
TGM2	6.53	6.8	3.42	10.39	8.6	chr20	36766723
TMEM173	5.9	5.38	1.35	16.33	23.31	chr5	138855954
TTC7B	5.53	5.1	2.69	5.33	7.19	chr14	91124678
TUBB1	5.68	6.49	0	90.13	51.24	chr20	57594532
XIST	7.17	7.31	0	159.08	143.73	chrX	73050990
YPEL3	5.24	5.17	1.56	12.23	12.86	chr16	30106109

## Sheet: Table S11I
Table S11I. Gene expression at 9q34.1.
ID	KU812 Avg (log2)	RCB0027 Avg (log2)	RCB1635 Avg (log2)	RCB1897 Avg (log2)	ChromosomeNumber	Start
ASS1	3.27	8.23	3.6	4.01	chr9	133355801
LOC100272217	0	1.8	3.01	1.74	chr9	133454153
FUBP3	6.44	6.58	6.12	5.69	chr9	133491783
PRDM12	0	0	0	0	chr9	133543617
EXOSC2	6.55	8.07	7.11	7.88	chr9	133578474
ABL1	7.18	8.19	8.24	7.87	chr9	133729533
QRFP	0	0.35	1.01	1.35	chr9	133768848
FIBCD1	0	0	0	3.71	chr9	133779592
LAMC3	0	0	0	1.35	chr9	133917093
AIF1L	4.05	3.57	7.48	6.16	chr9	133993241
NUP214	6.38	9.34	9.76	9.76	chr9	134038485
FAM78A	6.39	5.53	5.42	6.04	chr9	134136632
PPAPDC3	1.85	0.19	0.74	0	chr9	134165806
PRRC2B	6.88	7.64	6.76	7.44	chr9	134349075
POMT1	4.32	4.88	4.97	5.09	chr9	134396824

## Sheet: Table S11J
Table S11J. Gene expressin at 22q11.2.
ID	RCB0027 Avg (log2)	RCB1635 Avg (log2)	RCB1897 Avg (log2)	KU812 Avg (log2)	ChromosomeNumber	Start	RCB0027 vs KU812 Fold Change	RCB1635 vs KU812 Fold Change	RCB1897 vs KU812 Fold Change
POTEH	0.35	0.42	0	0	chr22	16256561	1.28	1.34	-1
OR11H1	0	0	0	0	chr22	16449066	-1	-1	-1
CCT8L2	0.19	0	0	0	chr22	17073504	1.14	-1	-1
TPTEP1	1.86	2.13	1.12	0	chr22	17094972	3.62	4.36	2.17
XKR3	1.96	2.01	2.29	0	chr22	17265246	3.9	4.03	4.88
HSFY1P1	0	0	0	0	chr22	17308841	-1	-1	-1
GAB4	0	0	0	0	chr22	17446097	-1	-1	-1
CECR7	2.01	0.74	1.35	0	chr22	17528232	4.04	1.67	2.55
IL17RA	3.15	3.98	2.69	3.14	chr22	17582894	1.01	1.8	-1.36
CECR6	1.55	0.74	1.9	1.45	chr22	17597471	1.07	-1.63	1.36
CECR5	4.15	4.64	3.79	4.89	chr22	17619602	-1.67	-1.19	-2.14
CECR1	0	0	0	0	chr22	17672650	-1	-1	-1
CECR3	0	0	0	0	chr22	17739168	-1	-1	-1
CECR2	0.63	4.33	0.83	0	chr22	17976571	1.55	20.17	1.78
SLC25A18	0	0	0	0	chr22	18072390	-1	-1	-1
ATP6V1E1	5.99	6.84	6.5	5.68	chr22	18102239	1.24	2.24	1.77
BCL2L13	4.68	6.02	4.24	5.01	chr22	18185112	-1.25	2.02	-1.7
BID	3.24	3.18	2.85	3.14	chr22	18226688	1.07	1.03	-1.22
MICAL3	2.2	3.33	2.93	3.89	chr22	18301795	-3.23	-1.47	-1.95
FLJ41941	0	0	0	0	chr22	18512247	-1	-1	-1
PEX26	3.01	2.67	3.91	3.61	chr22	18562714	-1.52	-1.92	1.22
TUBA8	0.5	1.59	0.83	0	chr22	18604353	1.41	3.02	1.78
USP18	0.35	3.98	2.17	1.85	chr22	18652632	-2.82	4.39	1.25
GGT3P	0	0.42	0	0	chr22	18775320	-1	1.34	-1
DGCR6	1.41	3.33	1.12	2.16	chr22	18898433	-1.68	2.26	-2.06
PRODH	0	3.01	0.83	0	chr22	18907010	-1	8.06	1.78
DGCR5	0	0	0	0	chr22	18975374	-1	-1	-1
DGCR9	0.76	1.42	0.47	0.9	chr22	19006445	-1.1	1.44	-1.34
DGCR10	0	0.42	0.47	0	chr22	19010558	-1	1.34	1.39
DGCR2	7.14	7.79	7.36	6.15	chr22	19028752	1.99	3.11	2.32
DGCR11	3.82	4.16	3.52	0.9	chr22	19035254	7.57	9.55	6.16
DGCR14	5.37	7.88	6.91	5.41	chr22	19127210	-1.03	5.55	2.82
GSC2	0.19	0	0	0	chr22	19136566	1.14	-1	-1
SLC25A1	6.79	7.53	6.67	6.2	chr22	19163645	1.5	2.51	1.38
CLTCL1	3.5	4.18	5.06	1.45	chr22	19171057	4.16	6.65	12.18
HIRA	6.68	7.51	7.52	5.29	chr22	19394710	2.63	4.67	4.7
MRPL40	8.16	8.86	8.77	5.92	chr22	19420822	4.7	7.66	7.19
C22orf39	1.62	2.13	1.56	0	chr22	19435022	3.07	4.36	2.94
UFD1L	6.93	8.26	7.81	5.32	chr22	19455497	3.05	7.66	5.61
CDC45	7.41	7.72	8.39	4.84	chr22	19486623	5.91	7.35	11.7
CLDN5	0	0	0	0	chr22	19511948	-1	-1	-1
LOC150185	0	0.42	0.47	0	chr22	19553771	-1	1.34	1.39
2023-09-05	6.25	8.46	7.61	2.82	chr22	19707936	10.8	49.91	27.67
TBX1	1.07	1.23	2.4	0	chr22	19750838	2.1	2.35	5.27
C22orf29	4.04	4.49	4.18	3.51	chr22	19839912	1.45	1.98	1.59
GNB1L	2.06	2.43	2.29	1.45	chr22	19841992	1.53	1.97	1.79
TXNRD2	5.78	6.62	6.68	4.61	chr22	19865904	2.26	4.03	4.22
COMT	8.04	9.62	8.67	6.94	chr22	19951733	2.13	6.38	3.31
ARVCF	2.28	4.51	4.32	2.82	chr22	19961677	-1.45	3.24	2.84
C22orf25	2.11	3.28	2.5	1.45	chr22	20040969	1.58	3.57	2.07
DGCR8	5.37	5.86	6.67	5.04	chr22	20079413	1.25	1.76	3.08
TRMT2A	5.57	6.6	7.29	4.8	chr22	20102099	1.71	3.48	5.62
RANBP1	8.33	8.61	9.12	7	chr22	20106586	2.52	3.04	4.34
ZDHHC8	2.15	2.95	2.29	1.45	chr22	20119492	1.63	2.83	1.79
LOC284865	0	0	0	0	chr22	20186707	-1	-1	-1
LOC150197	0.5	1.23	0.47	0	chr22	20195564	1.41	2.35	1.39
RTN4R	1.07	2.82	0	0	chr22	20230525	2.1	7.05	-1
DGCR6L	4.69	5.32	4.35	3.51	chr22	20307198	2.27	3.52	1.79
LOC729444	0	0	0	0	chr22	20345356	-1	-1	-1
TMEM191B	1.62	3.07	0.83	0.9	chr22	20379489	1.65	4.5	-1.05
PI4KAP1	7.72	8.71	7.5	4.32	chr22	20385123	10.52	20.87	9.03
RIMBP3	0	0	0	0	chr22	20457725	-1	-1	-1
ZNF74	4	4.36	4.18	3.89	chr22	20748861	1.08	1.38	1.22
SCARF2	0	1.42	1.12	0	chr22	20781802	-1	2.68	2.17
KLHL22	2.61	4.4	2.29	2.63	chr22	20825745	-1.01	3.42	-1.27
MED15	7.14	7.6	7.23	5.5	chr22	20938678	3.13	4.31	3.33
POM121L4P	0	0.42	0	0.9	chr22	21044439	-1.87	-1.4	-1.87
TMEM191A	0	1.23	0	0	chr22	21057298	-1	2.35	-1
PI4KA	6.76	7.2	7.17	4.93	chr22	21107217	3.56	4.83	4.75
SERPIND1	0	0	0	0	chr22	21134403	-1	-1	-1
SNAP29	7.16	7.84	7.66	5.15	chr22	21237786	4.01	6.44	5.68
CRKL	8.04	8.64	7.66	5.58	chr22	21288455	5.53	8.34	4.25
AIFM3	0	0	0	0	chr22	21328835	-1	-1	-1
LZTR1	7.82	7.92	8.7	5.75	chr22	21350344	4.19	4.5	7.73
THAP7	6.25	6.85	6.97	4.84	chr22	21354974	2.66	4.03	4.37
TUBA3FP	2.01	2.89	1.35	0	chr22	21365775	4.04	7.39	2.55
P2RX6	0.87	2.6	0	0	chr22	21377603	1.83	6.04	-1
SLC7A4	0	0	0	0	chr22	21383668	-1	-1	-1
LOC400891	0	0.42	0	0	chr22	21403413	-1	1.34	-1
BCRP2	0	0.42	0	1.85	chr22	21471465	-3.6	-2.69	-3.6
POM121L8P	0	0	0	0	chr22	21647652	-1	-1	-1
RIMBP3B	0	0	0	0	chr22	21741403	-1	-1	-1
HIC2	6.04	6.96	6.11	2.16	chr22	21797109	14.7	27.89	15.46
PI4KAP2	7.57	7.5	7.71	3.89	chr22	21842614	12.84	12.21	14.07
RIMBP3C	0	0	0	0	chr22	21900320	-1	-1	-1
UBE2L3	10.91	10.75	11.25	8.96	chr22	21947219	3.87	3.46	4.9
YDJC	6.17	6.48	6.93	5.32	chr22	21984006	1.81	2.24	3.05
CCDC116	0.19	0.42	0	0	chr22	21989473	1.14	1.34	-1
SDF2L1	4.56	5.26	3.87	2.41	chr22	21997276	4.44	7.2	2.74
PPIL2	6.15	6.87	7.24	5.04	chr22	22041198	2.15	3.55	4.58
YPEL1	2.67	3.38	1.56	2.16	chr22	22055413	1.43	2.34	-1.52
MAPK1	8.04	8.21	8.16	6.3	chr22	22118413	3.33	3.74	3.63
PPM1F	5.69	6.16	5.78	4.71	chr22	22279963	1.98	2.73	2.11
TOP3B	3.21	3.43	4.56	0.9	chr22	22330057	4.98	5.77	12.62
VPREB1	0	0	0	0	chr22	22599237	-1	-1	-1
LOC96610	0	0.42	0	0	chr22	22673548	-1	1.34	-1
ZNF280B	4.69	5.62	5.65	1.45	chr22	22843697	9.47	17.98	18.44
ZNF280A	0.98	1.88	3.98	0	chr22	22869901	1.97	3.69	15.76
PRAME	8.78	10.85	11.23	0	chr22	22893454	438.56	1850.19	2395.74
LOC648691	0.19	0	0	0	chr22	22901776	1.14	-1	-1
POM121L1P	0	0.42	0	0	chr22	22978104	-1	1.34	-1
GGTLC2	1.41	1.88	0.83	1.85	chr22	22989663	-1.35	1.03	-2.02
IGLL5	0	0	0	0	chr22	23235964	-1	-1	-1
GNAZ	0	0.42	0.83	0	chr22	23438535	-1	1.34	1.78
RTDR1	0	0.74	0	0	chr22	23482544	-1	1.67	-1
RAB36	0	0	0	0	chr22	23487619	-1	-1	-1
BCR	5.78	6.42	5.98	6.15	chr22	23524379	-1.29	1.21	-1.13

[truncated: 1 more sheets: Table S11K]
